# Supplementary material for: Dynamic Change of Aroma Components in Chimonanthus praecox Flower Scented Teas During Absorption and Storage
Source: Foods. 2025 May 11;14(10):1696. doi: 10.3390/foods14101696 (PMC12111064; doi:10.3390/foods14101696)
Supplement: Supplementary file 1 [file foods-14-01696-s001.zip]

Archive with 1 entries (1 files):
- foods-3588141-supplementary.pdf
